# Supplementary material for: Physiologically Based Pharmacokinetic Modeling to Predict Lamotrigine Exposure in Special Populations to Facilitate Therapeutic Drug Monitoring and Guide Dosing Regimens
Source: Pharmaceuticals (Basel). 2025 Apr 27;18(5):637. doi: 10.3390/ph18050637 (PMC12114674; doi:10.3390/ph18050637)
Supplement: Supplementary file 1 [file pharmaceuticals-18-00637-s001.zip]

Archive with 1 entries (1 files):
- pharmaceuticals-3581110-supplementary.pdf
